# Supplementary material for: Rutin–Whey Protein Nanoparticles Inhibit D-Galactose-Induced Skeletal Muscle Dysfunction by Modulating Gut Microbiota and Metabolic Pathways
Source: Nutrients. 2025 May 20;17(10):1734. doi: 10.3390/nu17101734 (PMC12113907; doi:10.3390/nu17101734)
Supplement: Supplementary file 1 [file nutrients-17-01734-s001.zip]

Archive with 1 entries (1 files):
- nutrients-3605787 Supplementary Material .pdf
